# Supplementary material for: The ECM Modulator ITIH5 Affects Cell Adhesion, Motility and Chemotherapeutic Response of Basal/Squamous-Like (BASQ) Bladder Cancer Cells
Source: Cells. 2021 Apr 28;10(5):1038. doi: 10.3390/cells10051038 (PMC8146567; doi:10.3390/cells10051038)
Supplement: Supplementary file 1 [file cells-10-01038-s001.zip]

Archive with 2 entries (2 files):
- cells-1167245-supplementary/Supplementary Table 1.xlsx
- cells-1167245-supplementary/Supplementary Table 2.pdf
