# Supplementary material for: The ECM Modulator ITIH5 Affects Cell Adhesion, Motility and Chemotherapeutic Response of Basal/Squamous-Like (BASQ) Bladder Cancer Cells
Source: Cells. 2021 Apr 28;10(5):1038. doi: 10.3390/cells10051038 (PMC8146567; doi:10.3390/cells10051038)
Supplement: Supplementary file 1 [file cells-10-01038-s001.zip › cells-1167245-supplementary/Supplementary Table 1.xlsx]

## Sheet: Tabelle1
Symbol	fold-change: mock vs. ITIH5 SCaBER clones	rawp-value: mock vs. ITIH5 SCaBER clones
GPRC5D	-2.01009	0.0107608
CCRL1	-1.90584	0.0152367
EMR3	-1.50073	0.0125354
CELSR3	-1.35362	0.0298598
EMR2	1.42753	0.0340886
GPR39	1.42278	0.0401976
LPAR1	-1.50001	0.0480008
GNRHR	-1.94157	0.0374838
PROKR2	-1.53394	0.0218446
GPR183	-1.49878	0.0116891
OR10R2	-1.75836	0.00325394
OR6C65	-1.49357	0.00831302
OR7E24	1.55771	0.00343015
OR5D18	-1.31834	0.0440778
OR4F21	-1.29993	0.0391097
OR4K14	-1.25651	0.0422653
OR1E1	1.29966	0.0400523
OR10X1	1.37829	0.0368162
OR2L8	1.38527	0.0413776
OR5V1	1.44684	0.0449587
CDK20	-1.88127	0.00928882
STK33	-1.79566	0.00800778
TSSK1B	1.68076	0.00123621
MKNK2	-1.31754	0.0473469
WEE2	-1.26887	0.0493132
SIK3	1.42824	0.0345637
TNIK	3.40908	0.044511
TLR3	1.37045	0.012025
CD200R1L	-3.42354	7.85547e-05
FMO2	-2.86524	0.00233707
SPAG11B	-2.64408	0.000311106
REG4	-2.30934	0.0057712
AMTN	-2.2321	0.00919417
ILDR1	-2.09912	0.00479901
VSIG1	-2.06624	0.00191166
STXBP1	-2.01739	0.00378155
DCT	-1.96929	0.00690983
SLPI	-1.90923	0.00381551
ABCA1	-1.90583	0.00480033
SLAIN1	-1.88285	0.00197273
DHRS12	-1.88267	0.00290978
CBLB	-1.87774	0.00355875
RP11-351M8.1	-1.80551	0.00547989
AGXT2L1	-1.78454	0.00467793
CYP2C19	-1.67031	0.00246016
C12orf39	-1.66658	0.00320795
FABP4	-1.63348	0.00170331
TRDN	-1.63066	0.00954038
LHFP	-1.59822	0.00159694
PXDNL	-1.57165	0.00224286
AL391421.1	-1.54074	0.00613765
COL12A1	-1.53469	0.00412013
PP2D1	-1.50592	0.00813931
ATP2C2	-1.44577	0.00815073
DOCK7	1.41991	0.00763566
ADAM32	1.46543	0.00383222
TMEM155	1.50076	0.00630603
S100A7L2	1.52376	0.00707275
RASL12	1.52567	0.00902059
GXYLT2	1.57264	0.00311504
TBC1D3C	1.64257	0.00275805
DDX58	1.67424	0.00600798
LAMP3	1.77579	0.00735949
PRAMEF19	1.77764	0.000988273
NRG4	1.8415	0.00807079
ANKRD22	1.86878	0.000414311
NRP1	1.97636	0.00303038
FOLH1	2.02446	0.00587885
SECISBP2L	2.68936	0.00448327
SLC25A21	2.82863	0.00342299
EML3	2.83887	0.0030266
ITIH5	37.2543	7.13732e-07
PTPRZ1	-2.39335	0.0488035
CYP19A1	-2.3397	0.02045
SLC6A15	-2.19095	0.0115376
C11orf65	-2.15044	0.0170712
GJB6	-2.08358	0.0457478
DHRS7C	-1.93529	0.0413371
ABI3BP	-1.79629	0.0169623
LRRC43	-1.76357	0.0319232
SPINK13	-1.72459	0.0316428
NAALAD2	-1.72001	0.0301232
SPATA9	-1.71002	0.0230127
BDH1	-1.69183	0.0384022
RFTN2	-1.65311	0.0238297
IGFL1	-1.65303	0.0331256
EDN1	-1.63591	0.0157128
GMNC	-1.58656	0.0135942
CYP2S1	-1.58345	0.0295108
PLA2G4A	-1.56921	0.0481569
CADM2	-1.54045	0.0273772
ENPP1	-1.52367	0.0206316
IL10	-1.52054	0.0331214
KLRK1	-1.52036	0.0215334
SH3PXD2A	-1.51751	0.0371299
C17orf100	-1.51448	0.0230426
FAM25B	-1.50576	0.01736
CETN1	-1.49132	0.0296019
PYDC1	-1.48627	0.0216825
LRRC9	-1.47906	0.0162971
C7orf61	-1.47868	0.0299655
ALDOC	-1.46803	0.0185619
CCDC132	-1.4653	0.0139261
SIPA1L2	-1.46423	0.0400847
CMTM1	-1.46288	0.024383
MFSD7	-1.4624	0.0295243
LRRIQ4	-1.46118	0.024531
KAZALD1	-1.46105	0.0358108
CTSO	-1.45846	0.0134541
NAT6	-1.44979	0.019571
RGS21	-1.44779	0.0257832
WASF3	-1.44141	0.0316882
ADAMTSL4	-1.43565	0.013743
SLC4A11	-1.43491	0.0335545
NDP	-1.43105	0.0376434
ABLIM1	-1.43053	0.0378381
BTLA	-1.43044	0.0448759
NDUFA4L2	-1.42741	0.0450188
DEC1	-1.42597	0.023044
PRSS58	-1.40998	0.0152323
WFDC5	-1.40918	0.0335541
ENTHD2	-1.40818	0.0360922
INSL3	-1.40552	0.0129482
GH1	-1.40549	0.0452644
MUC7	-1.40548	0.0145774
RP11-160N1.10	-1.40275	0.0118814
FAM159A	-1.40203	0.0324292
RPP40	-1.40094	0.0195331
RBP5	-1.3983	0.0189673
CCDC147	-1.39475	0.020746
NAV1	-1.39163	0.0304621
KL	-1.39119	0.0438943
C1orf105	-1.38573	0.0436577
NTN5	-1.38446	0.0242753
FAT1	-1.38426	0.0290514
TSHB	-1.38353	0.0462773
SLC22A10	-1.37828	0.0119714
LIX1L	-1.37823	0.029772
HYDIN	-1.37686	0.0271691
RNASE13	-1.37646	0.0314872
C22orf42	-1.37636	0.0291112
ODAM	-1.37589	0.0326231
STARD6	-1.37191	0.0327479
CEACAM7	-1.36933	0.044653
TRIM2	-1.36143	0.018492
SCN4A	-1.3597	0.0308609
GIPC2	-1.35851	0.0350683
MMRN2	-1.35342	0.0265072
LY6G6C	-1.35245	0.0119629
PLEKHG7	-1.34509	0.0224227
ATP6V1B1	-1.34246	0.0453849
STATH	-1.33909	0.0391866
SMCO1	-1.33869	0.046276
CCDC166	-1.33659	0.0433093
TSPAN7	-1.33639	0.0218886
MPPED2	-1.33512	0.0251341
C8orf22	-1.33173	0.0197329
PIWIL3	-1.32995	0.0274301
KCNS3	-1.32741	0.0321363
AC105020.1	-1.3251	0.0360842
SPOCK2	-1.32101	0.0468961
PRIMA1	-1.31955	0.0276466
TMEM163	-1.3187	0.0468878
AC114546.1	-1.31184	0.0246658
ISM1	-1.30955	0.0350629
C2orf91	-1.28886	0.0469975
RAMP2	-1.28737	0.0437404
CPN1	-1.28164	0.0342473
CHSY3	-1.2813	0.0410367
SLC15A4	-1.27722	0.034085
AMY2A	-1.26647	0.043027
MT1A	-1.26467	0.0406073
RGL1	-1.26069	0.0380672
RNF44	-1.25286	0.0443373
ALAS2	1.2693	0.0476244
UBL7	1.27407	0.0493692
KIAA0825	1.27865	0.0422472
CCNDBP1	1.29174	0.0487573
KHDC1	1.29371	0.0475561
TMEM164	1.29378	0.0429172
STMND1	1.29383	0.0352613
HTN1	1.29423	0.0331039
EMC7	1.29466	0.0412982
ACOT9	1.30097	0.0238742
C11orf71	1.30784	0.0425294
PRAMEF18	1.31897	0.0406482
ICOSLG	1.32063	0.0488037
HIST1H3J	1.32649	0.0320573
ALG1	1.33679	0.0403876
CDO1	1.33868	0.0451267
RP11-408E5.4	1.34091	0.015285
USP17L2	1.34595	0.0369415
CLCN7	1.346	0.0330668
XKR3	1.34618	0.0288196
PRAMEF10	1.34998	0.0300421
CHN1	1.3523	0.0421483
TTC39B	1.35633	0.0473251
LY6G5C	1.35779	0.0237495
DGKG	1.35871	0.0260975
PRAMEF4	1.3593	0.0160073
DAZ4	1.36375	0.048625
TMEM62	1.36568	0.038681
UBE2E2	1.36571	0.0267206
PDDC1	1.37187	0.019966
DNER	1.37468	0.0477319
OBP2B	1.37554	0.0388638
CASC1	1.3789	0.0174819
CTC-236F12.4	1.3838	0.014109
TMEM139	1.385	0.0115272
PSMG3	1.38862	0.030159
TMEM185B	1.39178	0.0492741
SDC2	1.39559	0.0375304
HIST1H2BI	1.40322	0.0397797
FRMD5	1.41668	0.0442359
IFIH1	1.41675	0.0473111
CHRAC1	1.41715	0.0336095
KIAA0087	1.41846	0.0470662
IFI35	1.4187	0.0234834
TGFB1	1.43087	0.0345511
ABHD6	1.45356	0.0364655
NOV	1.45575	0.0320101
GLIPR1L1	1.45915	0.0199453
AKNAD1	1.46568	0.0315642
GALNT12	1.46799	0.045002
SMAGP	1.46889	0.0196289
ACOT6	1.47382	0.021391
C1orf61	1.48133	0.0143865
NEMF	1.50027	0.0255303
BBS12	1.50032	0.0158341
POLG	1.50068	0.0488471
HIST1H2AB	1.50775	0.0167441
SLC2A9	1.5085	0.0239557
CLC	1.50897	0.0359048
SLC9B1P1	1.51322	0.0295897
CLCF1	1.52257	0.0353783
SAMHD1	1.53702	0.0223343
C8orf59	1.53877	0.0132948
MFI2	1.55087	0.0142682
VNN2	1.55319	0.0332556
HIST1H4L	1.571	0.0107183
TPK1	1.57253	0.0485635
RP11-342M21.2	1.5827	0.0497635
C21orf91	1.58861	0.0175952
AL355390.1	1.60788	0.0191563
C14orf37	1.61094	0.0159271
ALG13	1.61554	0.0263136
CCDC34	1.63936	0.0285061
MAPRE2	1.66429	0.0424205
ZBBX	1.67603	0.024936
TP53I3	1.67673	0.0142781
TMEM231	1.6813	0.0314286
PLA2G2A	1.70092	0.0435319
GRB10	1.71104	0.0489857
RASGRF1	1.71593	0.0155372
RASGRP1	1.71998	0.0423016
PAH	1.74789	0.0111788
PGF	1.76909	0.0266873
SKIDA1	1.83471	0.0138876
WFDC6	1.89282	0.0103377
EVI2B	1.93017	0.0316238
C16orf87	1.95368	0.0270936
C11orf80	1.97445	0.034393
RP11-553A10.1	1.97774	0.026526
COPB1	1.99137	0.0492175
EXOSC3	2.09275	0.0199164
RSAD2	2.22458	0.0270855
BET1	2.51774	0.0210327
GABRB1	-1.50608	0.00522978
DUSP11	1.49644	0.00367487
IL1R2	-2.77249	0.0330718
SORL1	-1.6057	0.0435732
TLR1	-1.50561	0.0260813
IL27RA	1.38603	0.0248337
DBR1	1.71894	0.0209173
ZNF334	-1.95085	0.000888718
ZNF300	1.41689	0.00902947
TEAD2	1.52377	0.00798608
PRAME	1.64996	0.00242011
MYOCD	-1.78559	0.0181126
TSHZ2	-1.59789	0.0150442
NFE2	-1.49714	0.0182461
MNT	-1.48668	0.0442996
ZNF711	-1.43333	0.0391039
MURC	-1.40441	0.0467508
MAML3	-1.35002	0.0222927
HOXA13	-1.32748	0.0490907
ZNF697	-1.30079	0.0492801
ZNF710	1.31002	0.0433566
MAMSTR	1.36935	0.0460853
SNF8	1.37923	0.0370677
SP100	1.38331	0.0451695
GTF2IRD2	1.40548	0.0178752
KLF6	1.41165	0.0166003
EGR1	1.41511	0.0386096
NRIP1	1.50683	0.0425458
ZHX1	1.51918	0.0345427
FHL2	1.68991	0.0387556
CDX2	2.06461	0.0228755
AR	1.33277	0.0210911
PUF60	1.37949	0.0268194
